# Supplementary material for: Genomic analysis of Streptococcus canis from different hosts in Italy 2004–2021: diversity, antimicrobial resistance, and virulence profiles
Source: Front Vet Sci. 2025 Aug 19;12:1645885. doi: 10.3389/fvets.2025.1645885 (PMC12404155; doi:10.3389/fvets.2025.1645885)
Supplement: Supplementary file 1 [file Table_1.xlsx]

## Sheet: Foglio1
Table S1. Whole dataset information is showed.
ID Strain	Year	Origin	Host	Source	ST	SCM	LANCEFIELD GROUP	Haemolysis	Erythromycin	Ceftiofur	Chlortetracycline	Gentamicin	Florfenicol	Penicillin	Ampicillin	Sulfamethoxazole + trimethoprim	Clindamycin	Enrofloxacin	MDR	ANT(6)-Ia	ErmA	ErmB	lmrP	lsaC	mefE	tetM	tetO	tetS	tetT	aspA	endos	eno	fbp54	hasC	htsA	htsB	htsC	hly	plr	psaA	rfbA	rfbB	sagA	sda	spd3	ssp5	tig
V13	ante 2004	Italy	Dog	Urine	ST13	4	G	beta	I	S	R	nWT	WT	S	S	I	S	I	non-MDR	0	0	0	1	0	0	0	0	0	0	1	1	1	1	1	1	1	1	1	1	1	1	1	1	0	0	1	1
V142	2008	Italy	Dog	Urine	ST23	1	G	beta	I	S	I	WT	WT	S	S	I	S	I	non-MDR	0	0	0	1	0	0	0	0	0	0	0	1	1	1	1	1	1	1	1	1	1	1	1	1	0	1	1	1
V151	2008	Italy	Dog	Ear	ST95	4	G	beta	S	S	I	nWT	WT	S	S	I	S	I	non-MDR	0	0	0	1	1	0	0	0	0	0	0	1	1	1	1	1	1	1	1	1	1	1	1	1	0	0	0	1
V160	2011	Italy	Dog	Skin	ST15	10	G	beta	S	S	R	nWT	WT	S	S	I	S	I	non-MDR	0	0	0	1	0	0	0	0	1	0	1	1	1	1	1	1	1	1	1	1	1	1	1	1	0	0	1	1
V161	2011	Italy	Cat	Lung	ST9	1	G	beta	S	S	I	nWT	WT	S	S	I	S	I	non-MDR	0	0	0	1	0	0	0	0	0	0	0	1	1	1	1	1	1	1	1	1	1	1	1	1	0	1	1	1
V186	2019	Italy	Dog	Ear	ST9	1	G	beta	S	S	S	WT	WT	S	S	I	S	I	non-MDR	0	0	0	1	0	0	0	0	0	0	0	1	1	1	1	1	1	1	1	1	1	1	1	1	0	0	1	1
V195	2016	Italy	Bovine	Milk	ST9	1	G	beta	S	S	R	nWT	WT	S	S	I	S	I	non-MDR	0	0	0	1	0	0	0	0	0	0	0	1	1	1	1	1	1	1	1	1	1	1	1	1	0	1	1	1
V197	2018	Italy	Bovine	Milk	ST23	1	G	beta	I	S	S	nWT	WT	S	S	I	S	S	non-MDR	0	0	0	1	0	0	0	0	0	0	0	1	1	1	1	1	1	1	1	1	1	1	1	1	0	1	1	1
V199	2018	Italy	Bovine	Milk	ST23	1	G	beta	S	S	S	nWT	WT	S	S	I	S	I	non-MDR	0	0	0	1	0	0	0	0	0	0	0	1	1	1	1	1	1	1	1	1	1	1	1	1	0	1	1	1
V210	2019	Italy	Dog	Ear	ST21	10	G	beta	S	S	I	nWT	WT	S	S	I	S	I	non-MDR	0	0	0	1	0	0	0	0	0	0	0	1	1	1	1	1	1	1	1	1	1	1	1	1	0	0	0	1
V222	2020	Italy	Dog	Lung	ST3	1	G	beta	S	S	R	nWT	WT	S	S	I	S	I	non-MDR	0	0	0	1	0	0	0	1	0	0	0	1	1	1	1	1	1	1	1	1	1	1	1	1	0	0	1	1
V231	2019	Italy	Cat	Ear	ST9	1	G	beta	S	S	I	nWT	WT	S	S	I	S	I	non-MDR	0	0	0	1	0	0	0	0	0	0	0	1	1	1	1	1	1	1	1	1	1	1	1	1	0	1	1	1
V253	2019	Italy	Dog	Lung	ST24	15	G	beta	S	S	R	nWT	WT	S	S	I	S	I	non-MDR	0	0	0	1	0	0	1	0	0	0	0	1	1	1	1	1	1	1	1	1	1	1	1	1	0	0	1	1
V289	2020	Italy	Dog	Lung	ST2	2	G	beta	R	S	R	WT	WT	S	S	I	R	I	MDR	0	0	1	1	0	1	0	1	0	0	0	1	1	1	1	1	1	1	1	1	1	1	1	1	0	0	1	1
V291	2020	Italy	Dog	NA	ST9	1	G	beta	S	S	I	nWT	WT	S	S	I	S	I	non-MDR	0	0	0	1	0	0	0	0	0	0	0	1	1	1	1	1	1	1	1	1	1	1	1	1	0	1	1	1
V297	2020	Italy	Cat	Liver	ST9	1	G	beta	S	S	I	WT	WT	S	S	I	S	S	non-MDR	0	0	0	1	0	0	0	0	0	0	0	1	1	1	1	1	1	1	1	1	1	1	1	1	0	1	1	1
V30	2004	Italy	Dog	Vaginal swab	ST1	NT	G	beta	S	S	S	nWT	WT	S	S	I	S	S	non-MDR	0	0	0	1	0	0	0	0	0	0	0	1	1	1	1	1	1	1	1	1	1	1	1	1	0	0	1	1
V301	2020	Italy	Dog	Urine	ST97	NT	G	beta	S	S	S	nWT	WT	S	S	I	S	I	non-MDR	0	0	0	1	0	0	0	0	0	0	0	1	1	1	1	1	1	1	1	1	1	1	1	1	0	0	0	1
V302	2020	Italy	Cat	Brain	ST25	8	G	beta	R	S	R	WT	WT	S	S	I	R	S	MDR	0	0	1	1	0	0	0	1	0	0	0	1	1	1	1	1	1	1	1	1	1	1	1	1	0	0	1	1
V303	2020	Italy	Cat	Liver	ST9	1	G	beta	I	S	S	nWT	WT	S	S	I	S	I	non-MDR	0	0	0	1	0	0	0	0	0	0	0	1	1	1	1	1	1	1	1	1	1	1	1	1	0	1	1	1
V304	2020	Italy	Hedgehog	Mouth	ST9	1	G	beta	S	S	S	nWT	WT	S	S	I	S	I	non-MDR	0	0	0	1	0	0	0	0	0	0	0	1	1	1	1	1	1	1	1	1	1	1	1	1	0	0	1	1
V4	ante 2004	Italy	Dog	Ear	ST95	4	G	beta	S	S	I	WT	WT	S	S	I	S	I	non-MDR	0	0	0	1	1	0	0	0	0	0	0	1	1	1	1	1	1	1	1	1	1	1	1	1	0	0	0	1
V420	2020	Italy	Cat	Intestine	ST9	1	G	beta	S	S	S	WT	WT	S	S	I	S	S	non-MDR	0	0	0	1	0	0	0	0	0	0	0	1	1	1	1	1	1	1	1	1	1	1	1	1	0	1	1	1
V421	2020	Italy	Dog	Lung	ST3	1	G	beta	S	S	R	nWT	WT	S	S	I	S	I	non-MDR	0	0	0	1	0	0	0	1	0	0	0	1	1	1	1	1	1	1	1	1	1	1	1	1	0	0	1	1
V43	2004	Italy	Dog	Vaginal swab	ST9	1	G	beta	S	S	I	nWT	WT	S	S	I	S	I	non-MDR	0	0	0	1	0	0	0	0	0	0	0	1	1	1	1	1	1	1	1	1	1	1	1	1	0	1	1	1
V474	2020	Italy	Dog	Ear	ST96	1	G	beta	S	S	I	WT	WT	S	S	I	S	I	non-MDR	0	0	0	1	0	0	0	0	0	0	0	1	1	1	1	1	1	1	1	1	1	1	1	1	0	0	1	1
V491	2020	Italy	Cat	Lung	ST9	1	G	beta	S	S	S	nWT	WT	S	S	I	S	I	non-MDR	0	0	0	1	0	0	0	0	0	0	0	1	1	1	1	1	1	1	1	1	1	1	1	1	0	1	1	1
V518	2020	Italy	Dog	Lymph node	ST40	7	G	beta	R	S	R	nWT	WT	S	S	I	R	I	MDR	0	0	1	1	0	0	0	1	0	0	0	1	1	1	1	1	1	1	1	1	1	1	1	1	0	0	1	1
V519	2020	Italy	Cat	Brain	ST95	4	G	beta	S	S	S	WT	WT	S	S	I	S	I	non-MDR	0	0	0	1	1	0	0	0	0	0	0	1	1	1	1	1	1	1	1	1	1	1	1	1	0	0	0	1
V531	2020	Italy	Cat	Liver	ST43	NT	G	beta	S	S	S	nWT	WT	S	S	I	S	I	non-MDR	0	0	0	1	0	0	0	0	0	0	0	1	1	1	1	1	1	1	1	1	1	1	1	1	0	0	0	1
V538	2020	Italy	Dog	Muscle	ST9	1	G	beta	S	S	S	nWT	WT	S	S	I	S	I	non-MDR	0	0	0	1	0	0	0	0	0	0	0	1	1	1	1	1	1	1	1	1	1	1	1	1	0	1	1	1
V541	2020	Italy	Dog	Joint	ST9	1	G	beta	I	S	S	nWT	WT	S	S	I	S	I	non-MDR	0	0	0	1	0	0	0	0	0	0	0	1	1	1	1	1	1	1	1	1	1	1	1	1	0	1	1	1
V542	2020	Italy	Dog	Urine	ST15	10	G	beta	I	S	R	nWT	WT	S	S	I	S	I	non-MDR	0	0	0	1	0	0	0	0	1	0	0	1	1	1	1	1	1	1	1	1	1	1	1	1	0	0	1	1
V543	2020	Italy	Dog	Joint	ST9	1	G	beta	S	S	S	nWT	WT	S	S	I	S	I	non-MDR	0	0	0	1	0	0	0	0	0	0	0	1	1	1	1	1	1	1	1	1	1	1	1	1	0	1	1	1
V544	2020	Italy	Dog	Tonsil	ST9	1	G	beta	S	S	S	nWT	WT	S	S	I	S	I	non-MDR	0	0	0	1	0	0	0	0	0	0	0	1	1	1	1	1	1	1	1	1	1	1	1	1	0	1	1	1
V545	2020	Italy	Dog	Peritoneum	ST94	1	G	beta	S	S	S	nWT	WT	S	S	I	S	I	non-MDR	0	0	0	1	0	0	0	0	0	0	0	1	1	1	1	1	1	1	1	1	1	1	1	1	0	1	0	1
V569	2020	Italy	Dog	Ear	ST5	NT	G	beta	I	S	S	WT	WT	S	S	I	S	I	non-MDR	0	0	0	1	1	0	0	0	0	0	0	1	1	1	1	1	1	1	1	1	1	1	1	1	0	0	0	1
V570	2020	Italy	Dog	Skin	ST93	1	G	beta	S	S	S	nWT	WT	S	S	I	S	I	non-MDR	0	0	0	1	0	0	0	0	0	0	0	1	1	1	1	1	1	1	1	1	1	1	1	1	0	0	0	1
V684	2021	Italy	Reference strain (CCUG)	NA	ST92	10	G	beta	S	S	R	WT	WT	S	S	I	S	S	non-MDR	0	0	0	1	0	0	0	0	0	0	0	1	1	1	1	1	1	1	1	1	1	1	1	1	0	0	1	1
V69	2005	Italy	Dog	Skin	ST2	2	G	beta	S	S	I	WT	WT	S	S	I	S	I	non-MDR	0	0	0	1	0	1	0	0	0	0	0	1	1	1	1	1	1	1	1	1	1	1	1	1	0	0	1	1
V704	2021	Italy	Cat	Liver	ST91	NT	G	beta	R	S	R	nWT	WT	S	S	I	R	S	MDR	0	0	0	1	1	0	0	0	0	1	0	1	1	1	1	1	1	1	1	1	1	1	1	1	0	1	0	1
V72	2005	Italy	Dog	Intestine	ST3	1	G	beta	I	S	R	nWT	WT	S	S	I	S	I	non-MDR	0	0	0	1	0	0	0	1	0	0	0	1	1	1	1	1	1	1	1	1	1	1	1	1	0	0	1	1
V721	2021	Italy	Cat	Liver	ST9	1	G	beta	I	S	S	nWT	WT	S	S	I	S	I	non-MDR	0	0	0	1	0	0	0	0	0	0	0	1	1	1	1	1	1	1	1	1	1	1	1	1	0	1	1	1
V737	2021	Italy	Dog	NA	ST2	2	G	beta	R	S	R	WT	WT	S	S	I	R	I	MDR	0	0	0	1	0	0	0	1	0	0	0	1	1	1	1	1	1	1	1	1	1	1	1	1	0	0	1	1
V738	2021	Italy	Cat	Pus	ST9	1	G	beta	S	S	S	nWT	WT	S	S	I	S	I	non-MDR	0	0	0	1	0	0	0	0	0	0	0	1	1	1	1	1	1	1	1	1	1	1	1	1	0	1	1	1
V739	2014	Italy	Dog	Joint	ST5	14	G	beta	S	S	S	nWT	WT	S	S	I	S	S	non-MDR	0	0	0	1	0	0	0	0	0	0	0	1	1	1	1	1	1	1	1	1	1	1	1	1	0	0	0	1
V763	2021	Italy	Dog	Urine	ST24	15	G	beta	S	S	R	nWT	WT	S	S	I	S	I	non-MDR	0	0	0	1	0	0	1	0	0	0	0	1	1	1	1	1	1	1	1	1	1	1	1	0	0	0	1	1
V767	2021	Italy	Dog	NA	ST2	1	G	beta	R	S	R	nWT	WT	S	S	I	R	I	MDR	0	0	0	1	1	0	0	0	0	0	0	1	1	1	1	1	1	1	1	1	1	1	1	1	0	0	1	1
V77	2005	Italy	Cat	Lung	ST95	2	G	beta	S	S	I	WT	WT	S	S	I	S	S	non-MDR	0	0	0	1	0	0	0	0	0	0	0	1	1	1	1	1	1	1	1	1	1	1	1	1	0	0	0	1
V79	2005	Italy	Cat	Liver	ST9	4	G	beta	S	S	I	nWT	WT	S	S	I	S	I	non-MDR	0	0	0	1	0	0	0	0	0	0	0	1	1	1	1	1	1	1	1	1	1	1	1	1	0	1	1	1
V8	ante 2004	Italy	Dog	Semen	ST101	1	G	beta	S	S	S	nWT	WT	S	S	I	S	I	non-MDR	0	0	0	1	0	0	0	0	0	0	0	1	1	1	1	1	1	1	1	1	1	1	1	1	0	0	1	1
V82	2006	Italy	Cat	Intestine	ST9	1	G	beta	S	S	I	nWT	WT	S	S	I	S	S	non-MDR	0	0	0	1	0	0	0	0	0	0	0	1	1	1	1	1	1	1	1	1	1	1	1	1	0	1	1	1
V90	2006	Italy	Dog	Pus	ST13	1	G	beta	S	S	R	nWT	WT	S	S	I	S	I	non-MDR	0	0	0	1	0	0	0	0	0	0	1	1	1	1	1	1	1	1	1	1	1	1	1	1	0	0	1	1
V91	2006	Italy	Dog	Intestine	ST9	4	G	beta	S	S	I	nWT	WT	S	S	I	S	I	non-MDR	0	0	1	1	0	1	0	1	0	0	1	1	1	1	1	1	1	1	1	1	1	1	1	1	0	0	1	1
V912	2021	Italy	Cat	NA	ST9	1	G	beta	S	S	R	nWT	WT	S	S	I	S	I	non-MDR	0	0	0	1	0	0	0	0	0	0	0	1	1	1	1	1	1	1	1	1	1	1	1	0	0	0	1	1
B.FSLZ3	1999	USA	Bovine	Milk	ST9	1	NA	NA	NA	NA	NA	NA	NA	NA	NA	NA	NA	NA	NA	0	0	0	1	0	0	0	0	0	0	0	1	1	1	1	1	1	1	1	1	1	1	1	1	0	0	1	1
B.NCTC12191	1900_1988	UK	Bovine	Not specified	ST9	1	NA	NA	NA	NA	NA	NA	NA	NA	NA	NA	NA	NA	NA	0	0	0	1	0	0	0	0	0	0	0	1	1	1	1	1	1	1	1	1	1	1	1	1	0	1	1	1
C.1085	2020	UK	Cat	Urine	ST9	1	NA	NA	NA	NA	NA	NA	NA	NA	NA	NA	NA	NA	NA	0	0	0	1	0	0	0	0	0	0	0	1	1	1	1	1	1	1	1	1	1	1	1	1	0	0	1	1
C.2080	2003	UK	Cat	Lung	ST9	1	NA	NA	NA	NA	NA	NA	NA	NA	NA	NA	NA	NA	NA	0	0	0	1	0	0	1	0	0	0	0	1	1	1	1	1	1	1	1	1	1	1	1	1	0	1	1	1
C.280	2011	UK	Cat	Vaginal swab	ST58	NT	NA	NA	NA	NA	NA	NA	NA	NA	NA	NA	NA	NA	NA	0	1	0	1	0	0	0	0	0	0	0	1	1	1	1	1	1	1	1	1	1	1	1	1	0	0	0	1
C.284	2020	UK	Cat	Vaginal swab	ST25	8	NA	NA	NA	NA	NA	NA	NA	NA	NA	NA	NA	NA	NA	0	0	0	1	0	0	0	0	0	0	0	1	1	1	1	1	1	1	1	1	1	1	1	1	1	0	1	1
C.63	2020	UK	Cat	Abdominal fluid	ST3	1	NA	NA	NA	NA	NA	NA	NA	NA	NA	NA	NA	NA	NA	0	0	0	1	0	0	0	1	0	0	0	1	1	1	1	1	1	1	1	1	1	1	1	1	0	0	1	1
C.70	2020	UK	Cat	Abdominal fluid	ST25	8	NA	NA	NA	NA	NA	NA	NA	NA	NA	NA	NA	NA	NA	0	0	0	1	0	0	0	0	0	0	0	1	1	1	1	1	1	1	1	1	1	1	1	1	0	0	1	1
D.1069	2020	UK	Dog	Abscess	ST43	NT	NA	NA	NA	NA	NA	NA	NA	NA	NA	NA	NA	NA	NA	0	0	0	1	0	0	0	0	0	0	0	1	1	1	1	1	1	1	1	1	1	1	1	1	0	0	0	1
D.1070	2020	UK	Dog	Wound	ST56	9	NA	NA	NA	NA	NA	NA	NA	NA	NA	NA	NA	NA	NA	0	0	0	1	0	0	0	0	0	0	0	1	1	1	1	1	1	1	1	1	1	1	1	1	0	0	0	1
D.1071	2021	UK	Dog	Urine	ST27	6	NA	NA	NA	NA	NA	NA	NA	NA	NA	NA	NA	NA	NA	0	0	0	1	0	0	0	0	0	0	0	1	1	1	1	1	1	1	1	1	1	1	1	1	0	0	0	1
D.1080	2021	UK	Dog	Urine	ST7	2	NA	NA	NA	NA	NA	NA	NA	NA	NA	NA	NA	NA	NA	0	0	0	1	0	1	0	0	0	0	1	1	1	1	1	1	1	1	1	1	1	1	1	1	0	0	1	1
D.1084	2021	UK	Dog	Urine	ST56	9	NA	NA	NA	NA	NA	NA	NA	NA	NA	NA	NA	NA	NA	0	0	0	1	0	0	0	0	0	0	0	1	1	1	1	1	1	1	1	1	1	1	1	1	0	0	0	1
D.1098	2020	UK	Dog	Joint fluid	ST21	10	NA	NA	NA	NA	NA	NA	NA	NA	NA	NA	NA	NA	NA	0	0	0	1	0	0	0	0	0	0	1	1	1	1	1	1	1	1	1	1	1	1	1	1	0	0	1	1
D.1099	2021	UK	Dog	Urine	ST27	2	NA	NA	NA	NA	NA	NA	NA	NA	NA	NA	NA	NA	NA	0	0	0	1	0	0	0	0	0	0	0	1	1	1	1	1	1	1	1	1	1	1	1	1	0	0	0	1
D.2060	2006	UK	Dog	Wound	ST34	13	NA	NA	NA	NA	NA	NA	NA	NA	NA	NA	NA	NA	NA	0	0	0	1	0	0	0	0	0	0	0	1	1	1	1	1	1	1	1	1	1	1	1	1	0	0	1	1
D.2067	2005	UK	Dog	Joint fluid	ST9	1	NA	NA	NA	NA	NA	NA	NA	NA	NA	NA	NA	NA	NA	0	0	0	1	0	0	0	0	0	0	0	1	1	1	1	1	1	1	1	1	1	1	1	1	0	1	1	1
D.2079	2006	UK	Dog	Wound	ST34	13	NA	NA	NA	NA	NA	NA	NA	NA	NA	NA	NA	NA	NA	0	0	0	1	0	0	0	0	0	0	0	1	1	1	1	1	1	1	1	1	1	1	1	1	0	0	1	1
D.2088	2002	UK	Dog	Cutaneous disharge	ST9	1	NA	NA	NA	NA	NA	NA	NA	NA	NA	NA	NA	NA	NA	0	0	0	1	0	0	0	0	0	0	0	1	1	1	1	1	1	1	1	1	1	1	1	1	1	0	1	1
D.2110	2006	UK	Dog	Wound	ST13	4	NA	NA	NA	NA	NA	NA	NA	NA	NA	NA	NA	NA	NA	0	0	0	1	0	0	0	0	0	0	0	1	1	1	1	1	1	1	1	1	1	1	1	1	0	0	1	1
D.257	2020	UK	Dog	Abscess	ST9	1	NA	NA	NA	NA	NA	NA	NA	NA	NA	NA	NA	NA	NA	0	0	0	1	0	0	0	0	0	0	0	1	1	1	1	1	1	1	1	1	1	1	1	1	0	0	1	1
D.262	2009	UK	Dog	Joint fluid	ST24	15	NA	NA	NA	NA	NA	NA	NA	NA	NA	NA	NA	NA	NA	0	0	0	1	0	0	0	0	0	0	0	1	1	1	1	1	1	1	1	1	1	1	1	1	0	0	1	1
D.266	2007	UK	Dog	Intestinal content	ST59	14	NA	NA	NA	NA	NA	NA	NA	NA	NA	NA	NA	NA	NA	0	0	0	1	1	0	0	0	0	0	0	1	1	1	1	1	1	1	1	1	1	1	1	1	0	0	0	1
D.33	2016	UK	Dog	Blood	ST9	1	NA	NA	NA	NA	NA	NA	NA	NA	NA	NA	NA	NA	NA	0	0	0	1	0	0	0	0	0	0	0	1	1	1	1	1	1	1	1	1	1	1	1	1	1	0	0	1
D.35	2018	UK	Dog	Aborted fetus	ST3	1	NA	NA	NA	NA	NA	NA	NA	NA	NA	NA	NA	NA	NA	0	0	0	1	0	0	0	1	0	0	0	1	1	1	1	1	1	1	1	1	1	1	1	1	0	0	1	1
D.40	2019	UK	Dog	Cornea	ST56	9	NA	NA	NA	NA	NA	NA	NA	NA	NA	NA	NA	NA	NA	0	0	0	1	0	0	0	0	0	0	0	1	1	1	1	1	1	1	1	1	1	1	1	1	0	0	0	1
D.54	2020	UK	Dog	Pin tract swab	ST57	2	NA	NA	NA	NA	NA	NA	NA	NA	NA	NA	NA	NA	NA	0	0	0	1	0	1	0	0	0	0	1	1	1	1	1	1	1	1	1	1	1	1	1	1	0	0	1	1
D.56	2020	UK	Dog	Joint fluid	ST3	1	NA	NA	NA	NA	NA	NA	NA	NA	NA	NA	NA	NA	NA	0	0	0	1	0	0	0	1	0	0	0	1	1	1	1	1	1	1	1	1	1	1	1	1	0	0	1	1
D.82	2020	UK	Dog	Nose/oropharynx	ST56	9	NA	NA	NA	NA	NA	NA	NA	NA	NA	NA	NA	NA	NA	0	0	0	1	0	0	0	0	0	0	0	1	1	1	1	1	1	1	1	1	1	1	1	1	0	0	0	1
D.B700072	2017	UK	Dog	Corneal ulcer	ST13	4	NA	NA	NA	NA	NA	NA	NA	NA	NA	NA	NA	NA	NA	0	0	0	1	0	0	0	0	0	0	0	1	1	1	1	1	1	1	1	1	1	1	1	1	0	0	1	1
D.HL.100	2018	South Korea	Dog	Urine	ST13	4	NA	NA	NA	NA	NA	NA	NA	NA	NA	NA	NA	NA	NA	0	0	0	1	0	0	0	0	0	0	0	1	1	1	1	1	1	1	1	1	1	1	1	1	0	0	1	1
D.HL.77.1	2018	South Korea	Dog	Ear canal	ST1	15	NA	NA	NA	NA	NA	NA	NA	NA	NA	NA	NA	NA	NA	0	0	0	1	0	0	0	0	0	0	0	1	1	1	1	1	1	1	1	1	1	1	1	1	1	0	1	1
D.HL.77.2	2018	South Korea	Dog	Ear canal	ST2	2	NA	NA	NA	NA	NA	NA	NA	NA	NA	NA	NA	NA	NA	0	0	0	1	0	0	0	0	0	0	0	1	1	1	1	1	1	1	1	1	1	1	1	1	0	0	1	1
D.HL.98.2	2018	South Korea	Dog	Nasal cavity	ST15	10	NA	NA	NA	NA	NA	NA	NA	NA	NA	NA	NA	NA	NA	0	0	0	1	0	0	0	0	0	0	1	1	1	1	1	1	1	1	1	1	1	1	1	1	0	0	1	1
H.1361	2017	UK	Human	Blood	NT	4	NA	NA	NA	NA	NA	NA	NA	NA	NA	NA	NA	NA	NA	0	0	0	1	0	0	0	0	0	0	0	1	1	1	1	1	1	1	1	1	1	1	1	1	0	0	1	1
H.1384	2012	UK	Human	Blood	ST7	2	NA	NA	NA	NA	NA	NA	NA	NA	NA	NA	NA	NA	NA	0	0	0	1	0	1	0	0	0	0	0	1	1	1	1	1	1	1	1	1	1	1	1	1	0	0	1	1
H.1385	2013	UK	Human	Peripheral catheter	ST21	10	NA	NA	NA	NA	NA	NA	NA	NA	NA	NA	NA	NA	NA	1	0	1	1	0	0	0	1	0	0	0	1	1	1	1	1	1	1	1	1	1	1	1	1	0	0	1	1
H.1386	2019	UK	Human	Blood	ST56	9	NA	NA	NA	NA	NA	NA	NA	NA	NA	NA	NA	NA	NA	0	0	0	1	0	0	0	0	0	0	0	1	1	1	1	1	1	1	1	1	1	1	1	1	0	0	0	1
H.1408	2020	UK	Human	Blood	ST61	1	NA	NA	NA	NA	NA	NA	NA	NA	NA	NA	NA	NA	NA	0	0	0	1	0	0	0	1	0	0	0	1	1	1	1	1	1	1	1	1	1	1	1	1	0	0	1	1
H.1414	2019	UK	Human	Leg swab	ST27	6	NA	NA	NA	NA	NA	NA	NA	NA	NA	NA	NA	NA	NA	0	0	0	1	0	0	0	0	0	0	0	1	1	1	1	1	1	1	1	1	1	1	1	1	0	0	0	1
H.1419	2019	UK	Human	Foot swab	ST21	10	NA	NA	NA	NA	NA	NA	NA	NA	NA	NA	NA	NA	NA	0	0	0	1	0	0	0	0	0	0	0	1	1	1	1	1	1	1	1	1	1	1	1	1	0	0	0	1
H.1434	2018	UK	Human	Blood	ST1	15	NA	NA	NA	NA	NA	NA	NA	NA	NA	NA	NA	NA	NA	0	0	0	1	0	0	0	0	0	0	0	1	1	1	1	1	1	1	1	1	1	1	1	1	0	0	1	1
H.1445	2015	UK	Human	Blood	ST9	1	NA	NA	NA	NA	NA	NA	NA	NA	NA	NA	NA	NA	NA	0	0	0	1	0	0	0	0	0	0	0	1	1	1	1	1	1	1	1	1	1	1	1	1	0	0	1	1
H.1462	2019	UK	Human	Blood	ST40	7	NA	NA	NA	NA	NA	NA	NA	NA	NA	NA	NA	NA	NA	1	0	1	1	0	0	0	1	0	0	0	1	1	1	1	1	1	1	1	1	1	1	1	1	0	0	1	1
H.1499	2021	UK	Human	Blood	ST9	1	NA	NA	NA	NA	NA	NA	NA	NA	NA	NA	NA	NA	NA	0	0	0	1	0	0	0	0	0	0	0	1	1	1	1	1	1	1	1	1	1	1	1	1	0	0	1	1
S.59	2011	UK	Seal	Lung	ST9	1	NA	NA	NA	NA	NA	NA	NA	NA	NA	NA	NA	NA	NA	0	0	0	1	0	0	0	0	0	0	0	1	1	1	1	1	1	1	1	1	1	1	1	1	0	1	1	1
*NT=non tested; NA= not available
