# Supplementary material for: Genomic analysis of Streptococcus canis from different hosts in Italy 2004–2021: diversity, antimicrobial resistance, and virulence profiles
Source: Front Vet Sci. 2025 Aug 19;12:1645885. doi: 10.3389/fvets.2025.1645885 (PMC12404155; doi:10.3389/fvets.2025.1645885)
Supplement: Supplementary file 2 [file Table_2.xlsx]

## Sheet: Table SX_quality
Table S2. metrics used for reads quality assessment and results for each genome are shown.
Assembly	V13	V142	V151	V160	V161	V186	V195	V197	V199	V210	V222	V231	V253	V289	V291	V297	V30	V301	V302	V303	V304	V4	V420	V421	V43	V474	V491	V518	V519	V531	V538	V541	V542	V543	V544	V545	V569	V570	V684	V69	V704	V72	V721	V737	V738	V739	V763	V767	V77
# contigs (>= 0 bp)	61	75	51	84	62	69	66	59	62	45	82	66	99	48	63	66	140	58	123	62	66	55	63	91	65	68	68	76	69	59	80	67	73	89	82	105	58	53	58	57	121	70	98	131	110	109	162	76	49
# contigs (>= 1000 bp)	42	52	41	54	42	44	43	42	42	34	54	46	82	37	41	46	115	36	89	44	44	43	42	65	45	51	46	54	55	43	60	45	54	69	61	78	45	33	38	42	91	55	79	112	86	87	136	62	43
# contigs (>= 5000 bp)	35	39	33	47	32	36	30	32	31	32	42	32	65	32	29	33	78	32	59	34	34	38	32	47	39	45	34	40	44	39	50	37	41	53	50	56	33	25	33	36	66	42	57	73	61	62	98	44	35
# contigs (>= 10000 bp)	29	35	28	39	28	30	28	29	28	28	39	28	55	27	29	30	63	28	48	31	29	31	28	43	35	38	31	32	36	32	39	34	32	41	42	50	28	21	29	32	47	39	50	59	46	46	68	35	28
# contigs (>= 25000 bp)	23	27	20	27	19	23	20	25	24	21	29	23	31	24	21	21	29	19	31	25	21	22	23	32	24	23	24	21	25	23	27	26	25	30	32	27	22	19	21	26	28	31	36	33	29	31	27	25	20
# contigs (>= 50000 bp)	14	14	14	11	14	14	14	15	15	12	14	16	15	15	14	15	12	12	16	16	13	15	13	14	14	13	13	15	20	12	13	16	16	12	12	11	17	15	17	16	13	17	9	10	12	16	11	14	14
Total length (>= 0 bp)	2083437	2073527	2154663	2137384	2069241	1979314	2006115	2091256	2091854	1892070	2256609	2017952	2147060	2119587	2092329	2096242	2341478	1955303	2486022	2021002	1981126	2187685	2021814	2247255	2114981	2117397	2077962	2009182	2158366	1943650	2006495	2069885	2115947	2066558	2018296	2025502	2161371	1995579	2083060	2009134	2350421	2122131	2032662	2037947	2001713	2174921	2167001	2047209	2225877
Total length (>= 1000 bp)	2075581	2063893	2150160	2122935	2059115	1968987	1995315	2083456	2082572	1887017	2243969	2007959	2137906	2114300	2081817	2085973	2328202	1946980	2472024	2012401	1969879	2181590	2012650	2236295	2104512	2110672	2068347	1999511	2151955	1935340	1997357	2060241	2106991	2056136	2006776	2010507	2153778	1986687	2075356	2002025	2333343	2114630	2023912	2027447	1988975	2161448	2150888	2040775	2223157
Total length (>= 5000 bp)	2060759	2034804	2130471	2108217	2035671	1952293	1969018	2064248	2062657	1880042	2215879	1979607	2095681	2107624	2054100	2053121	2244018	1934100	2400647	1992275	1948739	2170833	1994248	2195900	2088924	2099305	2045617	1966774	2126907	1926790	1972452	2044317	2064648	2020042	1980649	1959726	2120443	1971449	2064005	1990363	2274422	2087668	1972286	1930267	1924345	2097741	2052974	1987632	2206832
Total length (>= 10000 bp)	2024859	2004436	2092983	2046474	2010339	1915342	1956111	2046801	2046450	1851681	2200010	1954809	2014140	2077658	2054100	2033238	2134095	1908056	2327034	1973992	1918858	2115775	1968529	2167585	2059994	2053042	2026151	1916646	2066172	1880900	1897579	2024373	1998575	1936331	1922051	1920689	2080616	1946880	2038535	1968299	2138882	2071304	1928881	1845440	1820049	1988579	1828264	1931604	2152675
Total length (>= 25000 bp)	1914702	1865452	1937850	1866179	1853308	1785721	1806268	1981887	1969623	1727345	2034211	1873822	1629647	2021107	1898427	1849922	1588155	1742326	2049810	1858311	1763330	1961676	1864024	1994907	1868754	1785753	1898785	1716855	1877571	1703939	1684406	1887092	1874750	1751635	1761606	1529035	1979003	1917504	1892815	1866476	1842287	1943534	1690647	1416517	1528921	1738580	1198375	1780210	2003451
Total length (>= 50000 bp)	1614876	1386243	1717642	1308438	1683032	1480520	1592745	1602088	1640357	1383445	1481950	1621820	1075316	1698520	1640517	1632292	995657	1497410	1567260	1558220	1464628	1712279	1502302	1360198	1500545	1407910	1492545	1512498	1703326	1307442	1187999	1567485	1552771	1073379	1060947	970996	1793504	1771316	1738697	1494233	1303186	1484034	724094	676806	943329	1244115	651522	1405098	1773079
# contigs	61	75	51	84	62	69	66	59	62	45	82	66	99	48	63	66	140	58	123	62	66	55	63	91	65	68	68	76	69	59	80	67	73	89	82	105	58	53	58	57	121	70	98	131	110	109	162	76	49
Largest contig	213318	229059	266478	267644	183758	267493	196916	282125	282125	223170	269113	179535	114142	208685	258798	283061	142250	345887	174136	194923	179536	266334	202143	217902	206309	192088	205215	171114	122948	311627	186905	158671	196844	188965	141153	176496	226706	198568	212630	244859	164810	189991	176111	95946	155201	129171	69176	253131	284014
Total length	2083437	2073527	2154663	2137384	2069241	1979314	2006115	2091256	2091854	1892070	2256609	2017952	2147060	2119587	2092329	2096242	2341478	1955303	2486022	2021002	1981126	2187685	2021814	2247255	2114981	2117397	2077962	2009182	2158366	1943650	2006495	2069885	2115947	2066558	2018296	2025502	2161371	1995579	2083060	2009134	2350421	2122131	2032662	2037947	2001713	2174921	2167001	2047209	2225877
GC (%)	39.52	39.73	39.52	39.57	39.54	39.71	39.71	39.74	39.74	39.82	39.57	39.69	39.63	39.46	39.65	39.73	39.41	39.68	39.23	39.69	39.72	39.33	39.71	39.57	39.43	39.65	39.59	39.61	39.56	39.71	39.71	39.62	39.56	39.62	39.70	39.71	39.36	39.73	39.64	39.67	39.37	39.64	39.62	39.70	39.76	39.50	39.68	39.65	39.49
N50	91803	79308	120896	92631	139097	92324	141869	91408	93811	106802	70564	82243	50401	118538	103591	98129	36959	98878	67047	88798	101885	94708	93294	60498	77326	82517	98754	88254	82330	87130	64539	86388	82422	52728	57294	49671	90657	155133	98910	71825	56381	62773	43578	31263	47633	55820	29080	81994	111527
N90	28940	24220	23274	17162	24209	25422	26417	34606	34605	31262	25261	34077	12400	32649	26067	23854	10086	24136	15803	26411	23142	23502	26351	18285	23155	18505	25547	19384	17125	23636	17892	25990	23286	14701	19846	14877	32741	42720	31653	32739	10860	26117	17290	10903	13036	11957	8209	14811	30166
auN	110167.3	89162.4	132188.7	99489.6	114645.8	104414.1	113008.4	111871.9	114554.5	106014.3	109795.0	101727.8	50540.7	114577.4	125285.2	118244.0	52311.1	138271.5	78923.4	94841.7	101591.8	129653.8	111314.1	87035.0	101692.2	90038.8	106353.2	90847.6	76220.4	112100.3	74350.8	88466.0	90946.9	69039.3	64336.2	63271.5	113559.9	124167.1	107266.0	99375.2	75062.6	83294.9	54891.3	39760.9	55703.2	58891.4	32565.1	94524.6	143225.4
L50	7	9	6	8	7	8	6	8	8	7	8	8	15	7	6	7	17	6	12	8	7	6	7	10	8	9	7	8	11	7	10	9	9	12	12	12	7	6	8	8	11	10	16	19	14	13	23	8	6
L90	22	28	21	31	20	23	20	22	21	21	29	22	48	21	21	23	61	20	41	24	22	23	22	34	26	29	23	26	29	25	33	26	27	36	35	43	21	16	21	24	45	30	43	58	45	44	82	29	20
# N's per 100 kbp	0.00	0.00	0.00	0.00	0.00	0.00	0.00	0.00	0.00	0.00	0.00	0.00	0.00	0.00	0.00	0.00	0.00	0.00	0.00	0.00	0.00	0.00	0.00	0.00	0.00	0.00	0.00	0.00	0.00	0.00	0.00	0.00	0.00	0.00	0.00	0.00	0.00	0.00	0.00	0.00	0.00	0.00	0.00	0.00	0.00	0.00	0.00	0.00	0.00
[truncated: 6 more columns]
