# Supplementary material for: Genomic analysis of Streptococcus canis from different hosts in Italy 2004–2021: diversity, antimicrobial resistance, and virulence profiles
Source: Front Vet Sci. 2025 Aug 19;12:1645885. doi: 10.3389/fvets.2025.1645885 (PMC12404155; doi:10.3389/fvets.2025.1645885)
Supplement: Supplementary file 3 [file Table_3.xlsx]

## Sheet: Foglio1
Table S3. Substitution of gyrA, gyrB, parC and parE among the tested isolates.
Strain	Substitution of gyrA									Substitution of gyrB							Substitution of parC														Substitution of parE
	194	311	489	500	546	607	619	789	828	74	116	222	261	531	566	575	66	202	207	263	294	425	554	715	728	748	802	808	809	810	162	194	296	299	537	601
HL_98_2	M	S	V	E	V	A	V	I	N	A	G	E	V	V	Q	S	D	P	V	A	A	N	L	A	K	D	M	-	-	-	V	A	I	A	V	D
V13	M	S	V	E	V	A	V	V	N	A	G	E	V	V	Q	N	D	P	V	V	A	N	I	A	K	A	L	-	-	-	V	A	I	V	V	D
V142	M	S	V	E	V	A	V	V	N	A	G	E	V	V	K	S	D	P	V	A	A	K	I	T	K	D	M	-	-	-	V	S	I	V	I	D
V151	M	S	V	E	I	A	V	V	N	A	G	E	V	V	Q	S	D	P	V	A	A	N	I	A	K	D	M	-	-	-	V	A	L	A	V	D
V160	M	S	V	E	V	A	V	I	N	A	G	E	V	V	Q	S	D	P	V	A	A	N	L	A	K	D	M	-	-	-	V	A	I	A	V	D
V161	M	S	V	E	V	A	V	V	N	A	G	K	V	V	K	S	D	P	V	A	A	K	I	T	K	D	M	-	-	-	V	S	I	V	I	D
V186	M	S	V	E	V	A	V	V	N	A	G	E	V	V	K	S	N	P	V	A	A	K	I	T	K	D	M	-	-	-	V	S	I	V	I	D
V195	M	S	V	E	V	A	V	V	N	A	G	K	V	V	K	S	D	P	V	A	A	K	I	T	K	D	M	-	-	-	V	S	I	V	I	D
V197	M	S	V	E	V	A	V	V	N	A	G	E	V	V	K	S	D	P	V	A	A	K	I	T	K	D	M	-	-	-	V	S	I	V	I	D
V199	M	S	V	E	V	A	V	V	N	A	G	E	V	V	K	S	D	P	V	A	A	K	I	T	K	D	M	-	-	-	V	S	I	V	I	D
V210	M	S	V	E	V	A	V	I	N	A	G	E	V	V	Q	S	D	P	V	A	A	N	L	A	K	D	M	K	K	E	V	A	I	V	V	D
V222	M	S	V	E	V	A	V	V	N	A	G	E	V	V	K	S	D	P	V	A	A	K	I	T	K	D	M	-	-	-	V	S	I	V	I	D
V231	M	S	V	E	V	A	V	V	N	A	G	K	V	V	K	S	D	P	V	A	A	K	I	T	K	D	M	-	-	-	V	S	I	V	I	D
V253	L	S	V	E	V	A	I	V	S	A	G	E	V	V	Q	S	D	P	I	V	A	N	I	A	K	D	M	-	-	-	V	S	I	V	V	D
V289	M	S	V	E	V	A	V	V	N	A	G	E	V	I	Q	S	D	P	V	V	A	N	I	A	K	D	M	-	-	-	V	A	I	V	V	D
V291	M	S	V	E	V	A	V	V	N	A	G	E	V	V	K	S	D	P	V	A	A	K	I	T	K	D	M	-	-	-	V	S	I	V	I	D
V297	M	S	V	E	V	A	V	V	N	A	G	K	V	V	K	S	D	P	V	A	A	K	I	T	K	D	M	-	-	-	V	S	I	V	I	D
V30	L	S	V	E	V	A	I	V	S	A	G	E	V	V	Q	S	D	P	I	V	A	N	I	A	K	D	M	-	-	-	V	S	I	V	V	D
V301	M	S	V	E	V	A	V	I	N	A	G	E	V	V	Q	S	D	P	V	A	A	N	L	A	K	D	M	-	-	-	V	A	I	A	V	D
V302	M	S	V	E	V	T	V	V	N	T	G	E	V	V	Q	S	D	P	I	V	A	N	I	A	K	D	M	-	-	-	L	A	I	A	V	E
V303	M	S	V	E	V	A	V	V	N	A	G	K	V	V	K	S	D	P	V	A	A	K	I	T	K	D	M	-	-	-	V	S	I	V	I	D
V304	M	S	V	E	V	A	V	V	N	A	G	K	V	V	K	S	D	P	V	A	A	K	I	T	K	D	M	-	-	-	V	S	I	V	I	D
V4	M	S	V	E	I	A	V	V	N	A	G	E	V	V	Q	S	D	P	V	A	A	N	I	A	K	D	M	-	-	-	V	A	L	A	V	D
V420	M	S	V	E	V	A	V	V	N	A	G	K	V	V	K	S	D	P	V	A	A	K	I	T	K	D	M	-	-	-	V	S	I	V	I	D
V421	M	S	V	E	V	A	V	V	N	A	G	E	V	V	K	S	D	P	V	A	A	K	I	T	K	D	M	-	-	-	V	S	I	V	I	D
V43	M	S	V	E	V	A	V	V	N	A	G	E	V	V	K	S	D	P	V	A	A	K	I	T	K	D	M	-	-	-	V	S	I	V	I	D
V474	M	S	V	E	V	A	V	V	N	A	G	E	V	I	Q	S	D	P	V	V	A	N	I	A	K	D	M	-	-	-	V	A	I	V	V	D
V491	M	S	V	E	V	A	V	V	N	A	G	K	V	V	K	S	D	P	V	A	A	K	I	T	K	D	M	-	-	-	V	S	I	V	I	D
V518	M	S	V	E	V	A	V	V	N	A	G	E	V	V	Q	S	D	P	V	V	A	N	I	A	K	A	L	-	-	-	V	A	I	V	V	D
V519	M	S	V	E	I	A	V	V	N	A	G	E	V	V	Q	S	D	P	V	A	A	N	I	A	K	D	M	-	-	-	V	A	L	A	V	D
V531	M	N	A	K	V	A	V	V	N	A	G	E	V	V	Q	S	D	P	V	V	V	N	I	A	K	D	M	-	-	-	V	A	I	A	V	D
V538	M	S	V	E	V	A	V	V	N	A	S	E	V	V	K	S	D	P	V	A	A	K	I	T	K	D	M	-	-	-	V	S	I	V	I	D
V541	M	S	V	E	V	A	V	V	N	A	G	E	V	V	K	S	D	P	V	A	A	K	I	T	K	D	M	-	-	-	V	S	I	V	I	D
V542	M	S	V	E	V	A	V	I	N	A	G	E	V	V	Q	S	D	P	V	A	A	N	L	A	K	D	M	-	-	-	V	A	I	A	V	D
V543	M	S	V	E	V	A	V	V	N	A	G	K	V	V	K	S	D	P	V	A	A	K	I	T	K	D	M	-	-	-	V	S	I	V	I	D
V544	M	S	V	E	V	A	V	V	N	A	G	E	V	V	K	S	D	P	V	A	A	K	I	T	K	D	M	-	-	-	V	S	I	V	I	D
V545	M	S	V	E	V	A	V	V	N	A	G	E	V	V	K	S	D	P	V	A	A	K	I	T	K	D	M	-	-	-	V	S	I	V	I	D
V569	M	S	V	E	I	A	V	V	N	A	G	E	V	V	Q	S	D	P	V	A	A	N	I	A	K	D	M	-	-	-	V	A	L	A	V	D
V570	L	S	V	E	V	A	V	V	N	A	G	E	V	V	Q	S	D	P	V	A	A	N	I	A	R	D	M	-	-	-	V	S	I	V	V	E
V684	M	S	V	E	V	A	V	V	N	A	G	E	I	V	Q	S	D	P	I	A	A	N	L	A	K	D	M	-	-	-	V	A	I	A	V	D
V69	M	S	V	E	V	A	V	V	N	A	G	E	V	I	Q	S	D	P	V	V	A	N	I	A	K	D	M	-	-	-	V	A	I	V	V	D
V704	M	S	V	E	I	A	V	V	N	A	G	E	V	V	Q	S	D	P	V	A	A	N	I	A	K	D	M	-	-	-	V	A	L	A	V	D
V72	M	S	V	E	V	A	V	V	N	A	G	E	V	V	K	S	D	P	V	A	A	K	I	T	K	D	M	-	-	-	V	S	I	V	I	D
V721	M	S	V	E	V	A	V	V	N	A	G	K	V	V	K	S	D	P	V	A	A	K	I	T	K	D	M	-	-	-	V	S	I	V	I	D
V737	M	S	V	E	V	A	V	V	N	A	G	E	V	I	Q	S	D	P	V	V	A	N	I	A	K	D	M	-	-	-	V	A	I	V	V	D
V738	M	S	V	E	V	A	V	V	N	A	G	K	V	V	K	S	D	P	V	A	A	K	I	T	K	D	M	-	-	-	V	S	I	V	I	D
V739	M	S	V	E	I	A	V	V	N	A	G	E	V	V	Q	S	D	S	V	A	A	N	I	A	K	D	M	-	-	-	V	A	L	A	V	D
V763	L	S	V	E	V	A	I	V	S	A	G	E	V	V	Q	S	D	P	I	V	A	N	I	A	K	D	M	-	-	-	V	S	I	V	V	D
V767	M	S	V	E	V	A	V	V	N	A	G	E	V	I	Q	S	D	P	V	V	A	N	I	A	K	D	M	-	-	-	V	A	I	V	V	D
V77	M	S	V	E	I	A	V	V	N	A	G	E	V	V	Q	S	D	P	V	A	A	N	I	A	K	D	M	-	-	-	V	A	L	A	V	D
V79	M	S	V	E	V	A	V	V	N	A	G	K	V	V	K	S	D	P	V	A	A	K	I	T	K	D	M	-	-	-	V	S	I	V	I	D
V8	M	S	V	E	V	A	V	V	N	A	G	E	V	V	K	S	D	P	V	A	A	K	I	T	K	D	M	-	-	-	V	S	I	V	I	D
V82	M	S	V	E	V	A	V	V	N	A	G	K	V	V	K	S	D	P	V	A	A	K	I	T	K	D	M	-	-	-	V	S	I	V	I	D
V90	M	S	V	E	V	A	V	V	N	A	G	E	V	V	Q	N	D	P	V	V	A	N	I	A	K	A	L	-	-	-	V	A	I	V	V	D
V91	M	S	V	E	V	A	V	V	N	A	G	E	V	V	K	S	D	P	V	A	A	K	I	T	K	D	M	-	-	-	V	S	I	V	I	D
V912	M	S	V	E	V	A	V	V	N	A	G	K	V	V	K	S	D	P	V	A	A	K	I	T	K	D	M	-	-	-	V	S	I	V	I	D
	:	.	.	:	:	:	:	:	.
