# Supplementary material for: Genomic analysis of Streptococcus canis from different hosts in Italy 2004–2021: diversity, antimicrobial resistance, and virulence profiles
Source: Front Vet Sci. 2025 Aug 19;12:1645885. doi: 10.3389/fvets.2025.1645885 (PMC12404155; doi:10.3389/fvets.2025.1645885)
Supplement: Supplementary file 4 [file Table_4.xlsx]

## Sheet: Foglio1
Table S4. The number of isolates for each ST are reported. Percentage are shown in brackets.
Sequence types (STs)	Number of isolates for each ST (%)
ST1	1 (1,8)
ST101	1 (1,8)
ST13	2 (3,6)
ST15	2 (3,6)
ST2	4 (7,3)
ST21	1 (1,8)
ST23	3 (5,4)
ST24	2 (3,6)
ST25	1 (1,8)
ST3	3 (5,4)
ST40	1 (1,8)
ST43	1 (1,8)
ST5	2 (3,6)
ST9	21 (38,2)
ST91	1 (1,8)
ST92	1 (1,8)
ST93	1 (1,8)
ST94	1 (1,8)
ST95	4 (7,3)
ST96	1 (1,8)
ST97	1 (1,8)
Total	55 (100)
